# Supplementary material for: Antibiotic Resistance, spa Typing and Clonal Analysis of Methicillin-Resistant Staphylococcus aureus (MRSA) Isolates from Blood of Patients Hospitalized in the Czech Republic
Source: Antibiotics (Basel). 2021 Apr 6;10(4):395. doi: 10.3390/antibiotics10040395 (PMC8067498; doi:10.3390/antibiotics10040395)
Supplement: Supplementary file 1 [file antibiotics-10-00395-s001.zip]

Archive with 2 entries (2 files):
- Supplementary table S1.pdf
- Supplementary table S2.pdf
